# Supplementary material for: Mortality Predictive Value of the C2HEST Score in Elderly Subjects with COVID-19—A Subanalysis of the COLOS Study
Source: J Clin Med. 2022 Feb 14;11(4):992. doi: 10.3390/jcm11040992 (PMC8879688; doi:10.3390/jcm11040992)
Supplement: Supplementary file 1 [file jcm-11-00992-s001.zip]

Archive with 1 entries (1 files):
- jcm-1537834 supplementary.pdf
